# Supplementary material for: Excess diacylglycerol at the endoplasmic reticulum disrupts endomembrane homeostasis and autophagy
Source: BMC Biol. 2020 Aug 28;18:107. doi: 10.1186/s12915-020-00837-w (PMC7453538; doi:10.1186/s12915-020-00837-w)
Supplement: Supplementary file 3 — Additional file 3. Raw data in excel file for all column graphs in figures and additional figures. [file 12915_2020_837_MOESM3_ESM.xlsx]

## Sheet: f1B
number of ER bulbous per lro1Δdga1Δ cell
nitrogen starvation time	lro1Δdga1Δ-1	lro1Δdga1Δ-2	lro1Δdga1Δ-3
0min	0	0	0
20min	0.36	0.42	0.4
30min	0.9	0.84	0.76
60min	1.4	1.36	1.44

## Sheet: f1C
percentage of lro1Δdga1Δ cells with abnormal Emc1-2EGFP
nitrogen starvation time	lro1Δdga1Δ-1	lro1Δdga1Δ-2	lro1Δdga1Δ-3
0min	0	0	0
20min	36	42	40
30min	90	84	76
60min	96	94	98
percentage of lro1Δdga1Δ cells with abnormal Vrg4-2EGFP
nitrogen starvation time	2D-1	2D-2	2D-3
0min	0	0	0
20min	18	24	30
30min	80	90	88
60min	100	100	100
percentage of lro1Δdga1Δ cells with abnormal Sec7-2EGFP
nitrogen starvation time	2D-1	2D-2	2D-3
0min	0	0	0
20min	2	2	6
30min	44	42	38
60min	82	74	80
percentage of lro1Δdga1Δ cells with abnormal Om14-2EGFP
nitrogen starvation time	2D-1	2D-2	2D-3
0min	0	0	0
20min	16	18	20
30min	98	90	98
60min	100	100	100

## Sheet: f1D
GFP-atg8 puncta per cell
lro1Δdga1Δ	1	2	3
yld9914 N0min	0.236667	0.253333	0.216667
yld9914 N10min	0.606667	0.776667	0.85
yld9914 N20min	0.796667	0.793333	0.75
yld9914 N30min	0.67	0.89	0.756667
yld9914 N40min	0.526667	0.516667	0.573333
yld9914 N60min	0.56	0.626667	0.573333
WT
yld9915 N0min	0.276667	0.21	0.186667
yld9915 N10min	0.58	0.806667	0.72
yld9915 N20min	0.946667	0.943333	0.866667
yld9915 N30min	1.08333	1.05667	0.973333
yld9915 N40min	0.966667	1.16333	0.94
yld9915 N60min	1.17667	1.13	0.953333

## Sheet: f1F
percentage of sec16ts cells with abnomal organelles (total 100 cells)
	23℃	37℃
vrg4-2EGFP-1	0	90
vrg4-2EGFP-2	0	98
vrg4-2EGFP-3	0	95
	23℃	37℃
sec7-2EGFP-1	0	49
sec7-2EGFP-2	0	45
sec7-2EGFP-3	0	37

## Sheet: f1G
AtgX puncta per sec16ts cells(total 100 cells)
	23℃	37℃
Atg1-2EGFP-1	142	50
Atg1-2EGFP-2	138	55
Atg1-2EGFP-3	150	46
	23℃	37℃
GFP-Atg8-1	160	20
GFP-Atg8-2	155	25
GFP-Atg8-3	168	19

## Sheet: f3
percentage of lro1Δdga1Δ cells with abnormal Emc1-2EGFP	WT	lro1Δdga1Δ	opi1Δ	opi11Δlro1Δdga1Δ	WT+ICE	lro1Δdga1Δ+ICE	WT+0.02G%	lro1Δdga1Δ+0.02G%	WT+cerulenin	lro1Δdga1Δ+cerulenin	faa1Δfaa4Δ	faa1Δfaa4Δlro1Δdga1Δ	slc1Δ	slc1Δlro1Δdga1Δ
Emc1-2EGFP-1	0	98	0	0	0	0	0	0	0	0	0	30	0	50
Emc1-2EGFP-2	0	96	0	0	0	0	0	0	0	0	0	34	0	44
Emc1-2EGFP-3	0	100	0	0	0	0	0	0	0	0	0	36	0	48
percentage of lro1Δdga1Δ cells with abnormal Vrg4-2EGFP	WT	lro1Δdga1Δ									faa1Δfaa4Δ	faa1Δfaa4Δlro1Δdga1Δ	slc1Δ	slc1Δlro1Δdga1Δ
Vrg4-2EGFP-1	0	100	0	0	0	0	0	0	0	0	0	0	0	2
Vrg4-2EGFP-2	0	100	0	0	0	0	0	0	0	0	0	0	0	4
Vrg4-2EGFP-3	0	100	0	0	0	0	0	0	0	0	0	0	0	2
percentage of lro1Δdga1Δ cells with abnormal Sec7-2EGFP	WT	lro1Δdga1Δ									faa1Δfaa4Δ	faa1Δfaa4Δlro1Δdga1Δ	slc1Δ	slc1Δlro1Δdga1Δ
Sec7-2EGFP-1	0	80	0	0	0	0	0	0	0	0	0	0	0	0
Sec7-2EGFP-2	0	86	0	0	0	0	0	0	0	0	0	0	0	0
Sec7-2EGFP-3	0	82	0	0	0	0	0	0	0	0	0	0	0	0
percentage of lro1Δdga1Δ cells with abnormal Om14-2EGFP	WT	lro1Δdga1Δ									faa1Δfaa4Δ	faa1Δfaa4Δlro1Δdga1Δ	slc1Δ	slc1Δlro1Δdga1Δ
Om14-2EGFP-1	0	98	0	0	0	0	0	0	0	0	0	2	0	4
Om14-2EGFP-2	0	99	0	0	0	0	0	0	0	0	0	4	0	8
Om14-2EGFP-3	0	96	0	0	0	0	0	0	0	0	0	4	0	6

## Sheet: f4B
	atg8 number	50 cells
		1	2	3		GFP-Atg8 puncta per cell
WT	yld9981 N1	70	66	74	70	1.4
lro1Δdga1Δ	yld9982 N1	20	24	26	23.3333	0.466667
WT + 0.02G	yld9981 N1-0.02G	34	30	38	34	0.68
lro1Δdga1Δ+ 0.02G	yld9982 N1-0.02G	36	34	36	35.3333	0.706667
WT + cerlenin	yld9981 N1-cerulenin	80	84	76	80	1.6
lro1Δdga1Δ + cerulenin	yld9982 N1-cerulenin	80	78	78	78.6667	1.57333
faa1Δfaa4Δ	A975	78	84	80	80.6667	1.61333
faa1Δfaa4Δlro1Δdga1Δ	A970	78	84	80	80.6667	1.61333
slc1Δ	yld9987 N1	80	78	74	77.3333	1.54667
slc1Δlro1Δdga1Δ	yld9988 N1	82	74	76	77.3333	1.54667
WT+ICE	yld9981 N1-ICE	84	86	82	84	1.68
lro1Δdga1Δ+ ICE	yld9982 N1-ICE	80	84	82	82	1.64
WT	A96	78	84	84	82	1.64
opi1Δlro1Δdga1Δ	A98	86	90	82	86	1.72

## Sheet: f4D
Atg1-2EGFP puncta per cell (total 100 cells)
	WT	WT+cerulenin	WT+ICE	lro1Δdga1Δ	lro1Δdga1Δ+cerulenin	lro1Δdga1Δ+ICE
Atg1-2EGFP-1	152	146	150	72	156	176
Atg1-2EGFP-2	147	160	139	66	159	159
Atg1-2EGFP-3	165	151	168	82	147	160
Atg5-2EGFP puncta per cell (total 100 cells)
	WT	WT+cerulenin	WT+ICE	lro1Δdga1Δ	lro1Δdga1Δ+cerulenin	lro1Δdga1Δ+ICE
Atg5-2EGFP-1	15	19	25	7	26	21
Atg5-2EGFP-2	23	20	23	5	20	27
Atg5-2EGFP-3	24	25	20	9	22	23

## Sheet: f4F
		1	2	3	4
Pho8D60 assay	YPD	20160101	20160102	20160103	20160103
YLD4008	WT	0.9934	1.00006	1.00828	0.940338
YLD486	TAGΔ	1.0989	1.09182	1.02228	1.05143
YLD7020	opi1Δ	1.10477	0.966769	1.04757	0.994167
YLD7028	opi1ΔTAGΔ	1.07688	1.00211	0.893398	0.932683
	Starvation 4h
YLD4008	WT	3.66814	3.93	4.54453	3.9743
YLD486	TAGΔ	1.55579	1.66581	1.93917	2.2358
YLD7020	opi1Δ	3.52297	3.88516	4.42087	4.36304
YLD7028	opi1ΔTAGΔ	4.30959	4.06565	4.42339	3.7818

## Sheet: f4G
Pho8D60 assay		1	2	3
YLD4008 YPD	wt	1.03345	1.01797	1.00503
YLD486 YPD	lro1dga1	1.06329	1.09337	1.05552
YLD4008 N4	wt	6.14886	6.25344	5.81961
YLD486 N4	lro1dga1	2.77676	2.54383	2.66494
YLD4008 N4	wt+ICE	6.16779	5.76511	5.87308
YLD486 N4+ICE	lro1dga1+ICE	5.89024	5.97172	5.83

[truncated: 12 more sheets: f4H, f4I, f4J, f4K, f5C, f6B, f6C, f6E, f6G H, fS1B, fS3B, fS4B]
